# Supplementary material for: Development of an NO2 Gas Sensor Based on Laser-Induced Graphene Operating at Room Temperature
Source: Sensors (Basel). 2024 May 18;24(10):3217. doi: 10.3390/s24103217 (PMC11125758; doi:10.3390/s24103217)
Supplement: Supplementary file 1 [file sensors-24-03217-s001.zip]

Archive with 1 entries (1 files):
- sensors-2982268-supplementary.pdf
